# Supplementary material for: Kinglet in the Poultry Court of Russia: Whole-Genome Insights into Ancestry, Genetic Variability, Selection Footprints and Candidate Genes in a Unique Local Chicken Breed Relative to Other Bantam/Dwarf Breeds
Source: Animals (Basel). 2026 Feb 17;16(4):642. doi: 10.3390/ani16040642 (PMC12937304; doi:10.3390/ani16040642)
Supplement: Supplementary file 1 [file animals-16-00642-s001.zip]

Archive with 4 entries (4 files):
- Supplementary Figure S3.pdf
- Supplementary Figures S1 and S2.pdf
- Supplementary Information Box S1.pdf
- Supplementary Table S1.pdf
